# Supplementary material for: Global Trends in Mortality and Burden of Stroke Attributable to Lead Exposure From 1990 to 2019
Source: Front Cardiovasc Med. 2022 Jun 23;9:870747. doi: 10.3389/fcvm.2022.870747 (PMC9259800; doi:10.3389/fcvm.2022.870747)
Supplement: Supplementary file 4 [file Table_1.XLSX]

## Sheet: Table S1
Table S1. Stroke deaths and age-standardized mortality rate attributable to lead exposure in 1990 and 2019, and its estimated annual percentage change from 1990 to 2019
Countries	1990		2019		1990-2019
	Deaths	ASMR per 100,000	Deaths	ASMR per 100,000	EAPC in ASMR
	No.×103 (95% UI)	No. (95% UI)	No.×103 (95% UI)	No. (95% UI)	No. (95% CI)
Afghanistan	1.38 (0.85, 1.98)	21.12 (13.19, 30.25)	2.06 (1.31, 2.96)	19.32 (12.08, 27.99)	-0.51 (-0.83,-0.19)
Albania	0.1 (0.04, 0.17)	5.8 (2.56, 9.67)	0.22 (0.1, 0.36)	5.18 (2.41, 8.84)	-0.37 (-0.59,-0.14)
Algeria	0.55 (0.27, 0.9)	6.4 (3.22, 10.73)	0.82 (0.37, 1.38)	3.4 (1.63, 5.6)	-2.22 (-2.29,-2.16)
American Samoa	<0.01 (-)	0.63 (0.01, 2.3)	<0.01 (-)	0.34 (0, 1.43)	-2.34 (-2.47,-2.2)
Andorra	<0.01 (-)	0.54 (0.05, 1.25)	<0.01 (-)	0.32 (0.04, 0.7)	-1.85 (-1.9,-1.79)
Angola	0.22 (0.1, 0.37)	6.39 (3.13, 10.63)	0.43 (0.21, 0.7)	5.01 (2.59, 7.92)	-1 (-1.21,-0.79)
Antigua and Barbuda	<0.01 (-)	3.01 (1.11, 5.04)	<0.01 (-)	1.75 (0.61, 3.06)	-2.23 (-2.45,-2.01)
Argentina	0.43 (0.01, 0.96)	1.36 (0.02, 3.11)	0.37 (0.04, 0.8)	0.67 (0.07, 1.46)	-2.86 (-3.07,-2.65)
Armenia	0.06 (0.02, 0.11)	2.79 (0.84, 4.99)	0.07 (0.02, 0.12)	1.68 (0.62, 2.9)	-2.56 (-3.1,-2.01)
Australia	0.35 (0.17, 0.56)	1.92 (0.89, 3.11)	0.36 (0.16, 0.61)	0.74 (0.32, 1.26)	-3.65 (-3.82,-3.48)
Austria	0.14 (0.01, 0.31)	1.15 (0.13, 2.51)	0.06 (0.01, 0.15)	0.29 (0.03, 0.67)	-5.32 (-5.58,-5.05)
Azerbaijan	0.11 (0.02, 0.22)	2.43 (0.47, 4.77)	0.23 (0.05, 0.44)	3.76 (1.07, 7.06)	2.34 (1.79,2.89)
Bahamas	<0.01 (-)	1.59 (0.22, 3.19)	0 (0, 0.01)	0.97 (0.14, 2.11)	-1.91 (-2.03,-1.79)
Bahrain	0 (0, 0.01)	2.57 (0.91, 4.42)	0.01 (0, 0.01)	1.23 (0.44, 2.25)	-2.48 (-2.84,-2.12)
Bangladesh	7.61 (5.28, 10.15)	17.7 (12.22, 23.9)	14.41 (9.38, 20.31)	12.61 (8.18, 17.73)	-0.78 (-1.39,-0.16)
Barbados	0.01 (0, 0.01)	2.55 (0.87, 4.38)	0.01 (0, 0.01)	1.37 (0.4, 2.6)	-2.61 (-2.83,-2.39)
Belarus	0.16 (0, 0.41)	1.28 (0, 3.24)	0.21 (0.02, 0.5)	1.27 (0.11, 3.06)	-0.67 (-1.31,-0.02)
Belgium	0.48 (0.27, 0.73)	3.07 (1.74, 4.68)	0.37 (0.2, 0.58)	1.29 (0.71, 1.98)	-3.2 (-3.34,-3.06)
Belize	<0.01 (-)	3.04 (1.58, 4.64)	0 (0, 0.01)	1.82 (0.83, 2.97)	-2.15 (-2.63,-1.68)
Benin	0.11 (0.05, 0.17)	5.93 (2.96, 9.22)	0.22 (0.12, 0.35)	5.57 (3.05, 8.55)	-0.25 (-0.43,-0.06)
Bermuda	<0.01 (-)	1.34 (0.23, 2.64)	<0.01 (-)	0.53 (0.1, 1.1)	-3.36 (-3.5,-3.22)
Bhutan	0.01 (0, 0.02)	4.75 (2.4, 7.59)	0.01 (0.01, 0.02)	2.92 (1.5, 4.69)	-1.82 (-1.9,-1.73)
Bolivia	0.14 (0.07, 0.22)	4.55 (2.27, 7.2)	0.23 (0.11, 0.38)	2.97 (1.47, 4.83)	-1.63 (-1.76,-1.49)
Bosnia and Herzegovina	0.19 (0.1, 0.28)	5.42 (2.87, 8.36)	0.28 (0.14, 0.46)	4.95 (2.52, 8.16)	-0.46 (-0.76,-0.15)
Botswana	0.03 (0.02, 0.05)	6.64 (3.29, 10.6)	0.05 (0.02, 0.08)	4.53 (2.08, 7.73)	-1.77 (-2.24,-1.3)
Brazil	3.98 (1.9, 6.25)	4.89 (2.37, 7.64)	4.13 (1.91, 6.64)	1.83 (0.86, 2.95)	-3.48 (-3.55,-3.42)
Brunei	0 (0, 0.01)	3.87 (1.15, 6.97)	<0.01 (-)	1.31 (0.27, 2.61)	-3.81 (-3.98,-3.63)
Bulgaria	0.55 (0.11, 1.03)	4.95 (1.02, 9.36)	0.55 (0.13, 1.08)	3.67 (0.86, 7.14)	-1.55 (-1.87,-1.22)
Burkina Faso	0.18 (0.1, 0.28)	4.81 (2.75, 7.35)	0.44 (0.26, 0.66)	5.76 (3.55, 8.52)	0.86 (0.68,1.03)
Burundi	0.21 (0.11, 0.34)	9.69 (5.23, 15.32)	0.2 (0.09, 0.34)	5.67 (2.87, 9.37)	-2.12 (-2.22,-2.01)
Cambodia	0.28 (0.13, 0.46)	7.05 (3.43, 11.39)	0.64 (0.32, 1)	6.32 (3.32, 9.81)	-0.56 (-0.7,-0.42)
Cameroon	0.19 (0.09, 0.3)	4.48 (2.14, 7.35)	0.52 (0.26, 0.85)	5.13 (2.75, 8.35)	0.53 (0.15,0.91)
Canada	0.16 (0, 0.39)	0.52 (0, 1.24)	0.17 (0, 0.43)	0.21 (0, 0.54)	-3.76 (-3.98,-3.53)
Cape Verde	0 (0, 0.01)	1.61 (0.45, 2.9)	0.01 (0, 0.01)	1.85 (0.56, 3.45)	-0.48 (-0.89,-0.07)
Central African Republic	0.09 (0.04, 0.15)	8.07 (4.17, 12.95)	0.14 (0.07, 0.24)	7.84 (4.03, 12.89)	-0.09 (-0.19,0)
Chad	0.15 (0.08, 0.23)	5.69 (3.17, 8.91)	0.34 (0.2, 0.52)	7.09 (4.21, 10.74)	0.83 (0.56,1.1)
Chile	0.05 (0, 0.17)	0.56 (0, 1.8)	0.06 (0, 0.19)	0.25 (0, 0.8)	-2.61 (-2.7,-2.52)
China	89.3 (56.77, 127.53)	12.28 (7.66, 17.59)	127.07 (78.78, 180.71)	7.19 (4.46, 10.26)	-1.85 (-2.19,-1.5)
Colombia	0.59 (0.35, 0.85)	3.89 (2.31, 5.52)	0.68 (0.35, 1.09)	1.21 (0.62, 1.97)	-4.49 (-4.71,-4.28)
Comoros	0.01 (0.01, 0.02)	6.28 (3.04, 10.12)	0.01 (0.01, 0.02)	3.43 (1.46, 5.82)	-2.28 (-2.41,-2.15)
Congo	0.05 (0.02, 0.09)	5.54 (1.93, 9.51)	0.07 (0.02, 0.13)	3.42 (1.23, 6.1)	-1.85 (-2,-1.71)
Cook Islands	<0.01 (-)	0.37 (0.02, 1.54)	<0.01 (-)	0.14 (0.01, 0.66)	-3.54 (-3.73,-3.35)
Costa Rica	0.04 (0.03, 0.06)	2.54 (1.54, 3.71)	0.07 (0.04, 0.11)	1.38 (0.77, 2.13)	-2.62 (-2.92,-2.31)
Cote d'Ivoire	0.14 (0.06, 0.24)	4.09 (1.76, 6.84)	0.29 (0.12, 0.51)	3.58 (1.61, 5.94)	-0.55 (-0.82,-0.28)
Croatia	0.11 (0, 0.27)	1.95 (0, 4.58)	0.09 (0, 0.22)	0.99 (0.04, 2.28)	-2.64 (-3.01,-2.27)
Cuba	0.34 (0.19, 0.49)	3.37 (1.92, 4.89)	0.49 (0.28, 0.76)	2.45 (1.36, 3.78)	-1.3 (-1.46,-1.13)
Cyprus	0.02 (0.01, 0.03)	2.98 (1.12, 5.21)	0.02 (0.01, 0.03)	1.07 (0.4, 1.95)	-4.15 (-4.39,-3.9)
Czech	0.32 (0.02, 0.71)	2.46 (0.15, 5.35)	0.16 (0.02, 0.35)	0.7 (0.08, 1.58)	-4.76 (-5.12,-4.41)
Denmark	0.07 (0, 0.17)	0.82 (0, 1.94)	0.05 (0, 0.12)	0.39 (0, 0.91)	-3 (-3.28,-2.72)
Djibouti	0.01 (0, 0.01)	5.42 (2.61, 8.78)	0.02 (0.01, 0.03)	3.6 (1.62, 6.16)	-1.51 (-1.66,-1.36)
Dominica	<0.01 (-)	3.13 (1.49, 4.94)	<0.01 (-)	2.06 (0.85, 3.53)	-1.16 (-1.29,-1.04)
Dominican Republic	0.18 (0.12, 0.25)	5.29 (3.44, 7.4)	0.49 (0.28, 0.75)	5.57 (3.24, 8.4)	0.89 (0.68,1.1)
DR Congo	0.65 (0.27, 1.11)	4.79 (2, 7.93)	1.35 (0.61, 2.26)	4.65 (2.25, 7.66)	-0.04 (-0.19,0.1)
Ecuador	0.09 (0.03, 0.16)	1.9 (0.69, 3.22)	0.15 (0.05, 0.27)	1.11 (0.4, 2.04)	-1.72 (-1.97,-1.48)
Egypt	1.67 (1.06, 2.35)	6.22 (3.95, 8.85)	2.71 (1.48, 4.4)	5.18 (2.85, 8.28)	-0.36 (-0.53,-0.19)
El Salvador	0.18 (0.12, 0.23)	6.07 (4.23, 7.99)	0.16 (0.1, 0.25)	2.59 (1.58, 4)	-3.28 (-3.66,-2.9)
Equatorial Guinea	0.02 (0.01, 0.03)	10.15 (6, 15.84)	0.02 (0.01, 0.03)	4.53 (2.46, 7.15)	-3.2 (-3.45,-2.95)
Eritrea	0.07 (0.04, 0.12)	7.91 (4.19, 13.23)	0.1 (0.04, 0.17)	4.99 (2.43, 8.3)	-1.74 (-1.88,-1.61)
Estonia	0.01 (0, 0.05)	0.71 (0, 2.66)	0.01 (0, 0.02)	0.2 (0, 0.72)	-5.66 (-6.37,-4.95)
Eswatini	0.01 (0.01, 0.02)	4.86 (2.03, 8.17)	0.02 (0.01, 0.03)	4.07 (1.64, 7.24)	-0.32 (-0.77,0.13)
Ethiopia	1.96 (1.15, 2.97)	11.01 (6.75, 16.4)	1.87 (1.04, 2.85)	5.71 (3.29, 8.53)	-2.53 (-2.67,-2.39)
Fiji	0 (0, 0.01)	1.09 (0, 3.23)	0 (0, 0.01)	0.55 (0, 1.93)	-2.89 (-3.17,-2.6)
Finland	0.02 (0, 0.08)	0.29 (0, 1.18)	0.02 (0, 0.07)	0.11 (0, 0.46)	-3.7 (-3.8,-3.6)
France	1.58 (0.7, 2.63)	1.8 (0.82, 2.97)	1.11 (0.44, 1.97)	0.59 (0.22, 1.04)	-4.02 (-4.15,-3.89)
Gabon	0.02 (0.01, 0.04)	3.73 (1.18, 6.76)	0.02 (0, 0.04)	2.26 (0.62, 4.33)	-1.78 (-1.98,-1.58)
Gambia	0.01 (0.01, 0.02)	4.38 (2.09, 7.13)	0.04 (0.02, 0.06)	4.82 (2.47, 7.79)	0.32 (0.15,0.49)
Georgia	0.19 (0.02, 0.41)	3.48 (0.36, 7.37)	0.2 (0.04, 0.38)	2.99 (0.64, 5.81)	-0.3 (-0.81,0.2)
Germany	1.1 (0.01, 2.69)	0.84 (0.01, 2.06)	0.73 (0.04, 1.78)	0.32 (0.01, 0.77)	-3.78 (-4,-3.56)
Ghana	0.16 (0.03, 0.32)	3.01 (0.6, 5.95)	0.34 (0.07, 0.71)	2.76 (0.7, 5.32)	0.03 (-0.23,0.28)
Greece	0.42 (0.13, 0.76)	2.91 (0.9, 5.31)	0.41 (0.14, 0.76)	1.31 (0.43, 2.41)	-3.5 (-3.91,-3.08)
Greenland	<0.01 (-)	4.09 (1.37, 7.2)	<0.01 (-)	2.11 (0.84, 3.68)	-2.78 (-3.11,-2.45)
Grenada	0.01 (0, 0.01)	8.16 (4.91, 11.86)	0 (0, 0.01)	3.85 (2.1, 5.86)	-2.7 (-2.83,-2.57)
Guam	<0.01 (-)	0.32 (0, 1.31)	<0.01 (-)	0.1 (0, 0.51)	-4.5 (-4.87,-4.13)
Guatemala	0.2 (0.14, 0.26)	6.38 (4.57, 8.46)	0.45 (0.29, 0.63)	4.64 (3.06, 6.61)	-1.81 (-2.13,-1.5)
Guinea	0.15 (0.08, 0.23)	4.99 (2.57, 7.75)	0.29 (0.16, 0.45)	6 (3.31, 9.26)	0.95 (0.77,1.13)
Guinea-Bissau	0.03 (0.01, 0.04)	7.25 (3.72, 11.57)	0.04 (0.02, 0.07)	6.88 (3.56, 10.73)	-0.03 (-0.2,0.14)
Guyana	0.05 (0.03, 0.08)	14.73 (8.58, 21.46)	0.04 (0.02, 0.06)	7.42 (4.04, 11.37)	-2.36 (-2.51,-2.21)
Haiti	0.53 (0.33, 0.79)	17.92 (11.13, 26.06)	0.81 (0.46, 1.31)	13.99 (8.12, 22.45)	-0.72 (-0.78,-0.65)
Honduras	0.15 (0.1, 0.21)	7.62 (5.14, 10.98)	0.49 (0.32, 0.71)	9.39 (6.16, 13.7)	0.87 (0.6,1.14)
Hungary	0.3 (0.02, 0.66)	2.12 (0.17, 4.71)	0.17 (0.02, 0.38)	0.82 (0.09, 1.86)	-3.79 (-4.04,-3.54)
Iceland	0 (0, 0.01)	0.86 (0.08, 1.76)	<0.01 (-)	0.28 (0.02, 0.63)	-4.33 (-4.66,-4)
India	36.91 (25.9, 49.46)	9.44 (6.6, 12.76)	62.32 (41.88, 83.56)	6.07 (4.1, 8.14)	-1.76 (-1.98,-1.55)
Indonesia	6.52 (3.28, 10.17)	7.39 (3.8, 11.46)	12.94 (6.4, 20.29)	7.54 (3.81, 11.56)	0.33 (0.15,0.51)
Iran	1.77 (1.22, 2.38)	8.5 (5.7, 11.88)	2.87 (1.91, 3.92)	4.61 (3.04, 6.37)	-2.36 (-2.64,-2.08)
Iraq	0.49 (0.25, 0.78)	6.9 (3.58, 10.74)	1.04 (0.51, 1.66)	5.76 (3.07, 9)	-0.79 (-0.92,-0.66)
Ireland	0.07 (0.02, 0.12)	1.78 (0.54, 3.17)	0.05 (0.01, 0.09)	0.58 (0.17, 1.11)	-4.21 (-4.42,-4.01)
Israel	0.05 (0.01, 0.1)	1.07 (0.14, 2.09)	0.05 (0.01, 0.1)	0.38 (0.05, 0.78)	-4.28 (-4.49,-4.06)
Italy	1.76 (0.64, 3.02)	1.99 (0.71, 3.49)	1.41 (0.48, 2.66)	0.72 (0.23, 1.35)	-3.76 (-3.87,-3.64)
Jamaica	0.09 (0.05, 0.14)	5.14 (2.9, 7.54)	0.12 (0.06, 0.18)	3.62 (1.91, 5.76)	-1.23 (-1.56,-0.91)
Japan	1.52 (0.08, 3.46)	0.99 (0.06, 2.28)	1.32 (0.06, 3.38)	0.25 (0.01, 0.66)	-4.92 (-5.01,-4.83)
Jordan	0.05 (0.02, 0.08)	5.04 (2.39, 8.08)	0.1 (0.04, 0.17)	2.29 (1.01, 3.84)	-3.25 (-3.58,-2.91)
Kazakhstan	0.35 (0.05, 0.7)	3.08 (0.49, 6.07)	0.42 (0.08, 0.85)	3.05 (0.65, 6)	-0.54 (-0.97,-0.1)
Kenya	0.32 (0.15, 0.51)	4.57 (2.26, 7.36)	0.55 (0.22, 0.96)	3.33 (1.43, 5.7)	-1.06 (-1.32,-0.8)
Kiribati	<0.01 (-)	5.76 (1.21, 11.88)	0 (0, 0.01)	4.96 (1.29, 10.06)	-0.66 (-0.76,-0.55)
Kuwait	0.01 (0, 0.01)	1.58 (0.74, 2.51)	0.03 (0.01, 0.05)	1.4 (0.62, 2.38)	0.54 (-0.26,1.34)
Kyrgyzstan	0.12 (0.03, 0.21)	4 (0.98, 7.31)	0.13 (0.04, 0.22)	3.13 (1.13, 5.39)	-1.33 (-1.99,-0.66)
Laos	0.13 (0.06, 0.23)	6.98 (3.02, 11.92)	0.23 (0.1, 0.38)	6.13 (2.86, 9.98)	-0.61 (-0.89,-0.33)
Latvia	0.04 (0, 0.12)	1.1 (0, 3.54)	0.03 (0, 0.09)	0.69 (0, 2.11)	-2.31 (-2.74,-1.87)
Lebanon	0.04 (0.02, 0.06)	2.18 (1.11, 3.41)	0.06 (0.02, 0.1)	1.12 (0.47, 1.96)	-2.1 (-2.22,-1.97)
Lesotho	0.06 (0.03, 0.09)	6.79 (3.73, 10.32)	0.09 (0.05, 0.14)	8.41 (4.61, 12.93)	1.2 (0.86,1.53)
Liberia	0.05 (0.02, 0.07)	4.59 (2.18, 7.54)	0.07 (0.04, 0.12)	4.46 (2.34, 7.05)	-0.11 (-0.29,0.06)
Libya	0.05 (0.02, 0.08)	3.07 (1.45, 4.92)	0.08 (0.03, 0.15)	1.86 (0.72, 3.44)	-1.68 (-1.84,-1.51)
Lithuania	0.02 (0, 0.07)	0.48 (0, 1.65)	0.03 (0, 0.09)	0.42 (0, 1.35)	-0.63 (-1.07,-0.2)
Luxembourg	0.01 (0, 0.02)	1.61 (0.15, 3.4)	0 (0, 0.01)	0.38 (0.03, 0.87)	-5.25 (-5.46,-5.03)
Madagascar	0.38 (0.18, 0.6)	8.13 (4.17, 12.53)	0.56 (0.22, 0.99)	6.61 (2.98, 11.13)	-0.9 (-1.14,-0.67)
Malawi	0.22 (0.12, 0.33)	6.79 (3.93, 10.14)	0.31 (0.16, 0.47)	5.24 (2.86, 8.04)	-1.11 (-1.41,-0.82)
Malaysia	0.24 (0.03, 0.49)	2.79 (0.39, 5.66)	0.36 (0.05, 0.76)	1.58 (0.25, 3.26)	-1.94 (-2.06,-1.82)
Maldives	0 (0, 0.01)	4.92 (2.06, 8.14)	0 (0, 0.01)	1.88 (0.8, 3.22)	-3.88 (-4.1,-3.66)
Mali	0.23 (0.12, 0.35)	6.34 (3.43, 9.74)	0.45 (0.26, 0.68)	6.43 (3.74, 9.63)	0.05 (-0.02,0.12)
Malta	0.02 (0.01, 0.03)	4.65 (3, 6.55)	0.02 (0.01, 0.03)	1.78 (1.12, 2.58)	-3.38 (-3.53,-3.22)
Marshall Islands	<0.01 (-)	4.62 (1.21, 9.22)	<0.01 (-)	2.87 (0.55, 6.45)	-1.44 (-1.57,-1.31)
Mauritania	0.03 (0.01, 0.06)	3.51 (1.07, 6.33)	0.04 (0.01, 0.07)	2.18 (0.78, 3.91)	-1.51 (-1.58,-1.44)
Mauritius	0.02 (0, 0.04)	2.52 (0.31, 5.36)	0.01 (0, 0.03)	0.9 (0.11, 2)	-4.56 (-5.1,-4.03)
Mexico	1.2 (0.76, 1.67)	3.22 (2.03, 4.48)	1.94 (1.13, 2.89)	1.8 (1.05, 2.71)	-2.24 (-2.36,-2.13)
Micronesia	<0.01 (-)	4.82 (1.6, 9.43)	<0.01 (-)	3.11 (0.85, 6.81)	-1.62 (-1.68,-1.56)
Moldova	0.07 (0, 0.18)	1.79 (0.01, 4.4)	0.09 (0.01, 0.19)	1.5 (0.2, 3.22)	-0.88 (-1.35,-0.4)
Monaco	<0.01 (-)	1.22 (0.14, 2.61)	<0.01 (-)	0.49 (0.06, 1.1)	-3.32 (-3.55,-3.08)
Mongolia	0.06 (0.02, 0.12)	6.67 (2.57, 11.86)	0.13 (0.04, 0.24)	7.39 (2.95, 12.93)	0.39 (-0.32,1.1)
Montenegro	0.01 (0, 0.03)	2.19 (0, 5.65)	0.02 (0, 0.06)	2.63 (0.07, 6.25)	0.75 (0.38,1.12)
Morocco	0.68 (0.36, 1.06)	5.86 (3.1, 9.3)	1.16 (0.58, 1.85)	4.65 (2.4, 7.38)	-0.89 (-1.02,-0.76)
Mozambique	0.57 (0.34, 0.84)	10.68 (6.52, 15.49)	1.01 (0.59, 1.51)	10.74 (6.53, 15.71)	0.43 (0.22,0.64)
Myanmar	2.13 (0.9, 3.64)	9.85 (4.22, 16.41)	2.86 (1.3, 4.75)	7.09 (3.28, 11.6)	-1.35 (-1.56,-1.14)
Namibia	0.03 (0.01, 0.06)	5.13 (2.24, 8.55)	0.05 (0.02, 0.08)	3.94 (1.67, 6.83)	-1.12 (-1.47,-0.78)
Nauru	<0.01 (-)	1.66 (0.17, 5.02)	<0.01 (-)	1.17 (0.06, 3.9)	-1.12 (-1.45,-0.79)
Nepal	0.6 (0.35, 0.93)	7.16 (4.21, 11.16)	1.16 (0.72, 1.68)	5.99 (3.82, 8.64)	-0.66 (-0.82,-0.49)
Netherlands	0.22 (0.03, 0.43)	1.06 (0.16, 2.1)	0.18 (0.02, 0.37)	0.46 (0.06, 0.98)	-3.51 (-3.9,-3.13)
New Zealand	0.05 (0.02, 0.1)	1.44 (0.44, 2.57)	0.06 (0.02, 0.1)	0.64 (0.19, 1.18)	-3.17 (-3.37,-2.98)
Nicaragua	0.08 (0.05, 0.1)	5.69 (3.86, 7.69)	0.12 (0.07, 0.17)	3.33 (2.04, 4.92)	-2.32 (-2.74,-1.91)
Niger	0.18 (0.1, 0.28)	7.2 (4.14, 11.11)	0.49 (0.29, 0.75)	7.81 (4.83, 11.51)	0.3 (0.22,0.38)
Nigeria	1.59 (0.63, 2.79)	4.01 (1.55, 7.22)	2.01 (0.85, 3.48)	2.85 (1.24, 4.79)	-1.4 (-1.65,-1.15)
Niue	<0.01 (-)	0.89 (0.22, 2.58)	<0.01 (-)	0.42 (0.09, 1.42)	-2.87 (-3.17,-2.56)
North Korea	0.78 (0.24, 1.42)	5.52 (1.74, 9.93)	1.91 (0.83, 3.21)	6.26 (2.74, 10.43)	0.49 (0.21,0.78)
North Macedonia	0.08 (0.01, 0.15)	4.99 (0.82, 9.71)	0.14 (0.03, 0.27)	5.39 (1.42, 10.26)	0.07 (-0.32,0.47)
Northern Mariana Islands	<0.01 (-)	0.51 (0.01, 2.18)	<0.01 (-)	0.19 (0, 1.03)	-3.44 (-3.65,-3.22)
Norway	0.09 (0.02, 0.17)	1.15 (0.23, 2.32)	0.05 (0.01, 0.1)	0.4 (0.07, 0.83)	-4.04 (-4.29,-3.79)
Oman	0.03 (0.02, 0.05)	5.85 (2.94, 9.42)	0.03 (0.01, 0.05)	3.39 (1.64, 5.45)	-1.41 (-1.64,-1.17)
Pakistan	3.65 (2.03, 5.63)	6.89 (3.83, 10.67)	6.32 (3.69, 9.31)	6.85 (4.17, 10.07)	-0.34 (-0.72,0.04)
Palau	<0.01 (-)	0.54 (0.02, 2.14)	<0.01 (-)	0.28 (0.01, 1.38)	-2.3 (-2.38,-2.23)
Palestine	0.06 (0.04, 0.1)	8.46 (4.87, 12.92)	0.08 (0.04, 0.13)	5.08 (2.87, 7.92)	-1.81 (-1.95,-1.66)
Panama	0.05 (0.03, 0.07)	3.65 (2.14, 5.27)	0.08 (0.04, 0.13)	1.93 (1.05, 3.03)	-2.48 (-2.69,-2.26)
Papua New Guinea	0.02 (0, 0.07)	1.63 (0.03, 4.43)	0.06 (0, 0.17)	1.7 (0.12, 4.35)	0.25 (0.09,0.41)
Paraguay	0.09 (0.05, 0.14)	4.22 (2.23, 6.45)	0.13 (0.06, 0.22)	2.45 (1.19, 4.11)	-2.02 (-2.21,-1.83)
Peru	0.26 (0.11, 0.41)	2.22 (1, 3.51)	0.3 (0.13, 0.54)	0.92 (0.4, 1.63)	-3.17 (-3.45,-2.9)
Philippines	0.36 (0.13, 0.68)	1.46 (0.47, 2.82)	1.75 (0.68, 3.27)	2.44 (0.97, 4.54)	2.44 (1.74,3.16)
Poland	0.88 (0.22, 1.68)	2.12 (0.53, 4.05)	0.87 (0.25, 1.64)	1.18 (0.33, 2.21)	-2.53 (-2.95,-2.1)
Portugal	1.12 (0.65, 1.64)	8.54 (4.9, 12.75)	0.64 (0.35, 1.01)	2.14 (1.16, 3.37)	-5.48 (-5.76,-5.2)
Puerto Rico	0.03 (0, 0.05)	0.75 (0.11, 1.52)	0.03 (0, 0.06)	0.31 (0.03, 0.69)	-3.71 (-4.08,-3.35)
Qatar	<0.01 (-)	1.48 (0.23, 3.04)	0 (0, 0.01)	1.01 (0.27, 2.04)	-1.27 (-1.57,-0.98)
Romania	1.04 (0.26, 1.9)	4.17 (1.06, 7.67)	1.18 (0.38, 2.18)	2.95 (0.95, 5.47)	-1.9 (-2.35,-1.44)
Russia	2 (0, 6.32)	1.22 (0, 3.89)	2.33 (0.02, 6.73)	0.99 (0.01, 2.89)	-1.44 (-2.21,-0.66)
Rwanda	0.24 (0.12, 0.39)	9.09 (4.61, 14.39)	0.19 (0.08, 0.33)	4.29 (1.93, 7.08)	-3.35 (-3.64,-3.06)
Saint Kitts and Nevis	<0.01 (-)	7.9 (3.36, 13.13)	<0.01 (-)	3.14 (1.13, 5.5)	-3.27 (-3.44,-3.11)
Saint Lucia	0.01 (0, 0.01)	7.12 (3.99, 10.47)	0.01 (0, 0.01)	3.12 (1.58, 4.99)	-3.39 (-3.73,-3.06)
Saint Vincent and the Grenadines	0.01 (0, 0.01)	7.44 (4.84, 10.36)	0.01 (0, 0.01)	4.84 (2.94, 7.05)	-1.56 (-1.75,-1.38)
Samoa	<0.01 (-)	1.61 (0.03, 4.44)	<0.01 (-)	1.03 (0.02, 2.98)	-1.53 (-1.59,-1.46)
San Marino	<0.01 (-)	0.91 (0.15, 1.85)	<0.01 (-)	0.53 (0.09, 1.2)	-1.89 (-2,-1.77)
Sao Tome and Principe	<0.01 (-)	3.55 (1.39, 5.99)	0 (0, 0.01)	3.7 (1.51, 6.33)	0.1 (-0.14,0.34)
Saudi Arabia	0.36 (0.2, 0.54)	7.19 (3.99, 10.9)	0.49 (0.22, 0.8)	4.18 (2.19, 6.56)	-1.87 (-2.12,-1.62)
Senegal	0.11 (0.04, 0.18)	3.83 (1.65, 6.26)	0.2 (0.09, 0.35)	3.26 (1.46, 5.44)	-0.45 (-0.61,-0.29)
Serbia	0.42 (0.09, 0.81)	4.21 (0.85, 8.3)	0.52 (0.15, 1)	3.52 (1.07, 6.64)	-0.95 (-1.38,-0.52)
Seychelles	<0.01 (-)	1.66 (0.07, 3.69)	<0.01 (-)	0.86 (0.04, 2.06)	-2.16 (-2.37,-1.95)
Sierra Leone	0.08 (0.03, 0.14)	4.58 (1.99, 7.67)	0.15 (0.07, 0.24)	4.84 (2.42, 7.82)	0.46 (0.23,0.7)
Singapore	0.04 (0.01, 0.07)	2.2 (0.69, 3.86)	0.03 (0.01, 0.06)	0.46 (0.13, 0.85)	-5.7 (-5.87,-5.53)
Slovakia	0.1 (0.01, 0.21)	1.71 (0.12, 3.68)	0.08 (0.01, 0.18)	0.89 (0.09, 1.99)	-2.29 (-2.53,-2.05)
Slovenia	0.03 (0, 0.08)	1.42 (0.06, 3.41)	0.02 (0, 0.06)	0.48 (0.03, 1.16)	-4.1 (-4.25,-3.94)
Solomon Islands	0.01 (0, 0.02)	7.83 (2.53, 15.07)	0.02 (0, 0.04)	7.58 (2.36, 14.3)	-0.06 (-0.14,0.01)
Somalia	0.27 (0.15, 0.42)	12.04 (7.3, 18.08)	0.51 (0.28, 0.8)	9.59 (5.51, 14.89)	-0.74 (-0.77,-0.7)
South Africa	0.35 (0.1, 0.66)	1.81 (0.51, 3.35)	0.68 (0.22, 1.23)	1.79 (0.6, 3.22)	-0.05 (-0.76,0.65)
South Korea	1.32 (0.45, 2.29)	5.57 (1.92, 9.67)	0.75 (0.21, 1.41)	0.9 (0.27, 1.71)	-6.85 (-7.15,-6.56)
South Sudan	0.14 (0.07, 0.22)	6.48 (3.45, 10.29)	0.14 (0.07, 0.24)	4.7 (2.44, 7.74)	-1.15 (-1.22,-1.09)
Spain	1.28 (0.53, 2.12)	2.41 (0.99, 4.03)	1.01 (0.44, 1.72)	0.8 (0.33, 1.34)	-4.06 (-4.24,-3.88)
Sri Lanka	0.11 (0, 0.27)	1.35 (0.02, 3.22)	0.17 (0.01, 0.43)	0.82 (0.04, 2.03)	-1.26 (-1.68,-0.83)
Sudan	1.35 (0.87, 2.03)	16.07 (10.27, 24.35)	1.74 (1.08, 2.69)	11.26 (7.1, 17.36)	-1.36 (-1.5,-1.22)
Suriname	0.01 (0.01, 0.02)	5.43 (3.01, 8.08)	0.02 (0.01, 0.04)	3.98 (2, 6.24)	-1.43 (-1.98,-0.87)
Sweden	0.07 (0, 0.19)	0.42 (0.01, 1.18)	0.06 (0, 0.16)	0.22 (0, 0.63)	-2.64 (-2.91,-2.37)
Switzerland	0.09 (0, 0.19)	0.75 (0.04, 1.65)	0.06 (0.01, 0.14)	0.28 (0.03, 0.6)	-3.65 (-3.75,-3.56)
Syria	0.39 (0.23, 0.58)	8.21 (4.81, 12.12)	0.5 (0.29, 0.77)	5.36 (3.09, 8.31)	-2.14 (-2.43,-1.85)
Taiwan (Province of China)	0.48 (0.17, 0.82)	3.37 (1.16, 5.77)	0.37 (0.12, 0.68)	0.91 (0.29, 1.69)	-4.97 (-5.19,-4.75)
Tajikistan	0.19 (0.11, 0.27)	6.9 (4.02, 10.15)	0.34 (0.19, 0.51)	9.86 (5.81, 14.61)	1.38 (0.87,1.89)
Tanzania	0.53 (0.27, 0.83)	5.52 (2.85, 8.57)	0.82 (0.37, 1.36)	4.11 (1.98, 6.7)	-0.95 (-1.06,-0.85)
Thailand	0.39 (0, 0.99)	1.21 (0, 3.09)	0.56 (0.01, 1.5)	0.56 (0.02, 1.49)	-3.19 (-3.43,-2.95)
Timor-Leste	0.01 (0, 0.02)	4.86 (1.98, 8.4)	0.04 (0.02, 0.07)	6.41 (2.93, 10.72)	1.01 (0.91,1.11)
Togo	0.04 (0.01, 0.07)	3.82 (1.47, 6.56)	0.1 (0.04, 0.18)	3.63 (1.57, 6.17)	-0.11 (-0.32,0.1)
Tokelau	<0.01 (-)	3.87 (1.66, 7.25)	<0.01 (-)	1.79 (0.66, 3.62)	-2.62 (-2.95,-2.28)
Tonga	<0.01 (-)	0.92 (0.04, 2.3)	<0.01 (-)	0.55 (0.01, 1.62)	-1.78 (-1.97,-1.58)
Trinidad and Tobago	0.01 (0, 0.03)	1.7 (0.12, 3.78)	0.01 (0, 0.03)	0.65 (0.03, 1.68)	-3.84 (-4.07,-3.59)
Tunisia	0.21 (0.12, 0.31)	5.1 (2.95, 7.65)	0.37 (0.19, 0.6)	3.41 (1.77, 5.53)	-1.54 (-1.75,-1.34)
Turkey	0.59 (0.2, 1.07)	1.91 (0.68, 3.42)	1.05 (0.31, 1.99)	1.31 (0.4, 2.47)	-0.49 (-0.94,-0.05)
Turkmenistan	0.05 (0.01, 0.1)	2.79 (0.49, 5.37)	0.1 (0.02, 0.22)	3.09 (0.68, 6.13)	0.5 (0.01,0.98)
Tuvalu	<0.01 (-)	2.43 (0.28, 5.98)	<0.01 (-)	1.35 (0.11, 3.72)	-2.06 (-2.13,-2)
Uganda	0.33 (0.17, 0.51)	5.85 (3.16, 9)	0.5 (0.25, 0.81)	4.48 (2.32, 7.01)	-1.39 (-1.75,-1.02)
UK	1.03 (0.17, 2.14)	1.1 (0.18, 2.3)	0.58 (0.09, 1.31)	0.39 (0.06, 0.88)	-4.02 (-4.23,-3.81)
Ukraine	0.75 (0, 2.29)	1.13 (0, 3.39)	0.62 (0, 1.84)	0.8 (0, 2.4)	-2.02 (-2.41,-1.63)
United Arab Emirates	0.01 (0, 0.03)	4.82 (1.74, 8.95)	0.03 (0, 0.07)	1.76 (0.46, 3.62)	-3.69 (-4.35,-3.04)
Uruguay	0.08 (0.02, 0.15)	2.18 (0.51, 3.95)	0.09 (0.03, 0.15)	1.5 (0.57, 2.51)	-1.7 (-2.12,-1.27)
USA	3.89 (1.51, 6.65)	1.17 (0.45, 2.01)	3.44 (0.9, 6.61)	0.54 (0.13, 1.05)	-2.95 (-3.13,-2.76)
Uzbekistan	0.39 (0.12, 0.67)	3.68 (1.21, 6.33)	0.64 (0.17, 1.24)	5.13 (1.93, 8.92)	0.7 (-0.27,1.68)
Vanuatu	<0.01 (-)	3.63 (0.68, 7.92)	0 (0, 0.01)	2.95 (0.47, 6.85)	-0.91 (-1.02,-0.81)
Venezuela	0.28 (0.15, 0.43)	3.12 (1.67, 4.72)	0.68 (0.36, 1.08)	2.47 (1.3, 3.92)	-1.2 (-1.38,-1.02)
Vietnam	1.9 (0.63, 3.44)	5.05 (1.65, 9.2)	3.83 (1.4, 6.69)	4.64 (1.76, 8.08)	0.03 (-0.27,0.34)
Virgin Islands US	<0.01 (-)	1.19 (0.17, 2.37)	<0.01 (-)	0.77 (0.08, 1.68)	-1.25 (-1.42,-1.07)
Yemen	0.76 (0.46, 1.1)	17.68 (10.67, 25.36)	1.56 (1.01, 2.24)	14.49 (9.41, 20.89)	-0.94 (-1.05,-0.83)
Zambia	0.13 (0.06, 0.21)	5.6 (2.79, 9.27)	0.27 (0.1, 0.47)	5.29 (2.25, 9)	-0.33 (-0.54,-0.12)
Zimbabwe	0.14 (0.08, 0.22)	4.1 (2.26, 6.3)	0.25 (0.14, 0.4)	4.5 (2.45, 7.21)	0.6 (0.34,0.87)
No., number; ASMR, age-standardized mortality rate; UI, uncertainty interval; EAPC, estimated annual percentage change; CI, confidential interval.

## Sheet: Table S2
Table S2. Stroke DALYs and age-standardized DALY rate attributable to lead exposure in 1990 and 2019, and its estimated annual percentage change from 1990 to 2019
Countries	1990		2019		1990-2019
	DALYs	ASDR per 100,000	DALYs	ASDR per 100,000	EAPC in ASDR
	No.×103 (95% UI)	No. (95% UI)	No.×103 (95% UI)	No. (95% UI)	No. (95% CI)
Afghanistan	38.29 (23.85, 55.81)	523.33 (330.39, 753.08)	60.57 (39.03, 86.75)	434.86 (284.77, 613.55)	-0.84 (-1.2,-0.48)
Albania	2.11 (0.91, 3.5)	106.89 (46.88, 176.28)	3.39 (1.58, 5.69)	78.86 (36.11, 134.11)	-1.05 (-1.25,-0.86)
Algeria	14.02 (6.56, 23.19)	122.43 (60.69, 200.53)	16.45 (6.62, 28.5)	55.52 (24.56, 93.24)	-2.82 (-2.9,-2.74)
American Samoa	0 (0, 0.01)	12.02 (0.04, 50.33)	0 (0, 0.02)	6.52 (0, 31.88)	-2.31 (-2.44,-2.19)
Andorra	0.01 (0, 0.01)	10.12 (0.6, 23.88)	0.01 (0, 0.02)	5.23 (0.39, 12.61)	-2.3 (-2.41,-2.19)
Angola	6.82 (3.1, 11.15)	158.27 (74.93, 258.84)	11.66 (5.18, 19.41)	106.24 (51.75, 171.38)	-1.53 (-1.75,-1.32)
Antigua and Barbuda	0.03 (0.01, 0.06)	63.29 (21.71, 108.19)	0.03 (0.01, 0.06)	29.44 (8, 55.67)	-2.95 (-3.15,-2.75)
Argentina	11.22 (0.18, 25.58)	34.8 (0.52, 79.54)	7.54 (0.57, 17.33)	14.11 (1, 32.71)	-3.6 (-3.81,-3.39)
Armenia	1.46 (0.39, 2.69)	56.16 (15.25, 102.42)	1.26 (0.4, 2.27)	30.64 (9.68, 55.44)	-2.77 (-3.29,-2.25)
Australia	6.76 (3.08, 10.91)	35.08 (15.85, 56.35)	5.08 (2.07, 8.67)	11.39 (4.36, 19.8)	-4.14 (-4.26,-4.01)
Austria	2.29 (0.18, 5.11)	18.83 (1.38, 42.65)	0.91 (0.07, 2.23)	4.54 (0.28, 11.63)	-5.32 (-5.55,-5.09)
Azerbaijan	2.72 (0.46, 5.56)	54.1 (9.63, 109.61)	4.84 (0.88, 10.01)	61.47 (14.45, 120.74)	1.01 (0.52,1.49)
Bahamas	0.05 (0.01, 0.12)	34.21 (3.98, 71.74)	0.07 (0, 0.17)	17.75 (1.61, 42.99)	-2.41 (-2.52,-2.3)
Bahrain	0.1 (0.03, 0.18)	52.87 (17.49, 92.63)	0.15 (0.03, 0.33)	20.3 (6.16, 38.15)	-3.38 (-3.68,-3.09)
Bangladesh	206.08 (142.65, 277.05)	412.09 (289.06, 552.9)	307.92 (195.68, 429.17)	240.78 (154.25, 333.25)	-1.47 (-1.95,-0.98)
Barbados	0.14 (0.05, 0.25)	50.26 (15.4, 89.76)	0.11 (0.03, 0.22)	22.45 (5.21, 46.17)	-3.22 (-3.42,-3.02)
Belarus	4.06 (0, 10.12)	31.42 (0.01, 78.41)	4.42 (0.28, 10.68)	27.99 (1.74, 68.92)	-1.06 (-1.78,-0.34)
Belgium	8.8 (5.01, 12.79)	57.98 (32.67, 84.74)	5.21 (2.74, 8.03)	21.1 (10.53, 32.91)	-3.67 (-3.82,-3.52)
Belize	0.06 (0.03, 0.09)	61.62 (29.17, 97.26)	0.09 (0.03, 0.17)	34.28 (12.91, 60.05)	-2.48 (-2.95,-2.01)
Benin	2.77 (1.33, 4.35)	135.89 (67.6, 211.98)	5.44 (2.63, 8.75)	113.7 (58.9, 177.2)	-0.66 (-0.85,-0.46)
Bermuda	0.02 (0, 0.03)	26.46 (3.95, 52.92)	0.01 (0, 0.03)	8.78 (1.15, 19.53)	-3.93 (-4.05,-3.81)
Bhutan	0.28 (0.13, 0.45)	108.25 (52.58, 173.78)	0.3 (0.14, 0.49)	54.85 (26.58, 90.32)	-2.49 (-2.59,-2.39)
Bolivia	3.93 (1.79, 6.4)	111.82 (52.92, 179.24)	5.37 (2.36, 9.34)	60.8 (27.84, 103.31)	-2.27 (-2.4,-2.14)
Bosnia and Herzegovina	4.66 (2.37, 7.08)	115.95 (59.53, 176.78)	5 (2.49, 8.29)	84.1 (41.44, 140.5)	-1.38 (-1.62,-1.13)
Botswana	0.94 (0.46, 1.52)	157.16 (77.98, 251.15)	1.2 (0.46, 2.16)	91.84 (39.05, 158.35)	-2.39 (-2.94,-1.83)
Brazil	107.69 (47.34, 173.97)	114.33 (52.66, 181.91)	84.31 (34.54, 142.51)	35.85 (14.95, 60.18)	-4.13 (-4.22,-4.04)
Brunei	0.08 (0.02, 0.16)	83.06 (22.55, 154.38)	0.05 (0.01, 0.13)	23.29 (3.99, 49.67)	-4.56 (-4.7,-4.42)
Bulgaria	12.46 (2.45, 23.45)	101.82 (19.5, 193.41)	9.43 (1.89, 18.83)	63.74 (11.95, 131.23)	-2.21 (-2.55,-1.86)
Burkina Faso	5.34 (2.97, 8.13)	116.1 (65.75, 174.58)	11.67 (6.4, 17.85)	124.26 (73.57, 184.23)	0.38 (0.25,0.51)
Burundi	5.49 (2.71, 9.13)	228.33 (117.43, 369.71)	4.9 (2.01, 8.76)	113.33 (52.4, 190.68)	-2.75 (-2.9,-2.61)
Cambodia	8.29 (3.72, 13.55)	172.67 (81.05, 279.55)	15.67 (7.37, 25.17)	132.9 (65.76, 210.18)	-1.1 (-1.25,-0.94)
Cameroon	5.71 (2.78, 9.28)	113.87 (55.39, 183.89)	14.29 (6.62, 24.23)	114.3 (57.66, 185.36)	0.04 (-0.37,0.46)
Canada	3.4 (0.01, 8.48)	10.56 (0.04, 26.36)	2.71 (0.01, 7.46)	3.75 (0.01, 10.77)	-4.04 (-4.23,-3.84)
Cape Verde	0.09 (0.02, 0.17)	40.46 (9.2, 76.1)	0.14 (0.03, 0.3)	34.39 (8.12, 68.67)	-1.35 (-1.67,-1.02)
Central African Republic	2.69 (1.31, 4.45)	206.11 (103.84, 332.77)	4.13 (1.93, 7.16)	180.75 (90.67, 301.74)	-0.46 (-0.57,-0.35)
Chad	3.92 (2.11, 6.16)	135.54 (75.09, 210.31)	8.98 (4.94, 14.06)	155.56 (90.17, 235.87)	0.53 (0.23,0.84)
Chile	1.18 (0, 4.04)	11.88 (0, 40.02)	1.08 (0, 3.8)	4.5 (0, 15.99)	-3.19 (-3.26,-3.12)
China	2341.75 (1465.09, 3276.38)	272.26 (173.22, 384.95)	2650.31 (1603.16, 3791.9)	134.98 (82.46, 193.2)	-2.42 (-2.72,-2.12)
Colombia	13.93 (7.55, 20.97)	80.44 (46.02, 116.6)	11.27 (5.08, 19.57)	21.07 (9.37, 36.79)	-5.07 (-5.28,-4.85)
Comoros	0.31 (0.13, 0.53)	140.16 (63.36, 233.15)	0.3 (0.1, 0.55)	64.2 (22.75, 116.37)	-2.93 (-3.09,-2.77)
Congo	1.54 (0.5, 2.78)	135.94 (45.46, 238.56)	1.67 (0.42, 3.32)	68.25 (20.59, 127.17)	-2.6 (-2.76,-2.43)
Cook Islands	<0.01 (-)	6.96 (0.1, 34.45)	<0.01 (-)	2.55 (0.03, 15.79)	-3.55 (-3.76,-3.33)
Costa Rica	0.95 (0.54, 1.38)	53.34 (31.45, 76.83)	1.3 (0.7, 2.05)	25.42 (13.77, 39.93)	-2.98 (-3.25,-2.7)
Cote d'Ivoire	4.37 (1.57, 7.75)	96.52 (38.89, 166.46)	7.79 (2.6, 14.73)	73.88 (28.98, 128.84)	-1.08 (-1.39,-0.76)
Croatia	2.48 (0, 6.02)	39.45 (0.01, 95.65)	1.51 (0.04, 3.58)	16.44 (0.37, 39.84)	-3.4 (-3.77,-3.02)
Cuba	8.04 (4.48, 11.81)	78.39 (43.84, 114.97)	8.96 (4.81, 13.73)	46.69 (24.75, 72.17)	-1.96 (-2.11,-1.81)
Cyprus	0.35 (0.13, 0.6)	47.07 (17.3, 80.65)	0.27 (0.09, 0.49)	14.57 (4.77, 26.89)	-4.63 (-4.94,-4.32)
Czech	6.45 (0.32, 14.19)	47.17 (2.33, 104.6)	2.6 (0.2, 5.95)	12 (0.87, 28.14)	-5.02 (-5.29,-4.75)
Denmark	1.31 (0, 3.16)	16.34 (0, 40.22)	0.74 (0, 1.82)	6.14 (0.01, 15.55)	-3.79 (-4.1,-3.48)
Djibouti	0.18 (0.07, 0.32)	122.87 (55.65, 205.9)	0.37 (0.12, 0.73)	69.65 (27.75, 124.31)	-2.07 (-2.23,-1.9)
Dominica	0.04 (0.02, 0.07)	63.23 (27.81, 103.47)	0.03 (0.01, 0.06)	34.34 (11.71, 63.2)	-1.9 (-2,-1.8)
Dominican Republic	4.83 (2.98, 6.9)	122.72 (78.06, 173.69)	10.63 (5.64, 17.01)	114.61 (62.22, 180.54)	0.29 (0.11,0.47)
DR Congo	18.34 (6.92, 31.99)	110.36 (43.99, 186.65)	34.84 (14.69, 59.97)	98.62 (44.63, 165.71)	-0.32 (-0.47,-0.17)
Ecuador	2.49 (0.74, 4.56)	44.26 (14.49, 78.51)	3 (0.84, 6.08)	20.37 (6.04, 40.24)	-2.62 (-2.84,-2.4)
Egypt	51.81 (32.57, 73.24)	159.41 (102.34, 222)	75.06 (40.48, 119.72)	118.05 (65.72, 186.59)	-0.77 (-0.91,-0.62)
El Salvador	4.6 (3.16, 6.24)	147.37 (102.93, 196.49)	3.06 (1.82, 4.67)	51.06 (30.48, 78.22)	-3.98 (-4.39,-3.57)
Equatorial Guinea	0.55 (0.32, 0.85)	257.5 (149.53, 391.18)	0.38 (0.18, 0.64)	87.19 (45.16, 140.25)	-4.15 (-4.42,-3.87)
Eritrea	2.23 (1.05, 3.82)	199.28 (101.78, 334.76)	2.52 (0.91, 4.8)	100.47 (43.3, 173.89)	-2.52 (-2.67,-2.38)
Estonia	0.3 (0, 1.14)	14.76 (0, 56.23)	0.11 (0, 0.41)	4.5 (0, 16.16)	-5.43 (-6.13,-4.72)
Eswatini	0.35 (0.14, 0.59)	113.62 (47.29, 191.23)	0.48 (0.16, 0.87)	84.99 (31.47, 151.34)	-0.7 (-1.22,-0.17)
Ethiopia	55.71 (31.82, 85.8)	261.99 (156.96, 394.6)	40.98 (21.28, 64.19)	105.96 (57.71, 160.6)	-3.44 (-3.58,-3.3)
Fiji	0.07 (0, 0.27)	21.31 (0.02, 70.88)	0.07 (0, 0.29)	10.28 (0, 40.71)	-2.97 (-3.21,-2.73)
Finland	0.39 (0, 1.66)	5.48 (0, 23.8)	0.23 (0, 1.01)	1.73 (0, 8.36)	-4.17 (-4.29,-4.05)
France	26.22 (11.29, 42.65)	31.49 (13.02, 51.75)	14.46 (5, 25.82)	9.3 (2.84, 17.55)	-4.32 (-4.48,-4.16)
Gabon	0.51 (0.15, 0.96)	89.25 (27.15, 165.37)	0.44 (0.09, 0.94)	44.69 (10.12, 91.98)	-2.42 (-2.64,-2.19)
Gambia	0.39 (0.17, 0.65)	103 (47.2, 166.74)	0.93 (0.4, 1.59)	98.82 (46.66, 162.46)	-0.19 (-0.4,0.01)
Georgia	4.31 (0.36, 9.32)	70.29 (6.11, 152.31)	3.37 (0.6, 6.82)	55.29 (9.08, 113.47)	-0.7 (-1.21,-0.19)
Germany	20.06 (0.17, 49.91)	15.8 (0.14, 39.68)	11.07 (0.38, 27.15)	5.38 (0.15, 13.92)	-4.04 (-4.2,-3.89)
Ghana	4.31 (0.66, 9.15)	66.42 (12.26, 135.45)	8.25 (1.28, 18.26)	53.87 (10.29, 112.86)	-0.37 (-0.67,-0.07)
Greece	7.23 (2.27, 12.85)	47.92 (14.83, 85.78)	5.24 (1.65, 9.73)	19.5 (5.75, 37.02)	-3.72 (-4.07,-3.36)
Greenland	0.03 (0.01, 0.06)	86.41 (25.6, 153.72)	0.03 (0.01, 0.05)	39.81 (13.36, 72.86)	-3.02 (-3.31,-2.73)
Grenada	0.12 (0.07, 0.18)	175.86 (102.48, 253.35)	0.08 (0.04, 0.12)	70.39 (35.58, 111.08)	-3.2 (-3.33,-3.08)
Guam	0 (0, 0.02)	5.72 (0, 27.05)	0 (0, 0.03)	2.16 (0, 13.54)	-3.57 (-3.85,-3.3)
Guatemala	5.92 (4.06, 7.91)	148.69 (105.54, 194.46)	9.56 (6.13, 13.74)	87.12 (57.07, 123.31)	-2.57 (-2.89,-2.25)
Guinea	3.95 (1.93, 6.26)	116.45 (58.91, 180.29)	7.12 (3.61, 11.36)	128.49 (68.45, 201.06)	0.67 (0.48,0.86)
Guinea-Bissau	0.82 (0.38, 1.37)	184.89 (90.62, 301.45)	1.16 (0.52, 1.94)	154.14 (75.63, 246.38)	-0.46 (-0.66,-0.27)
Guyana	1.39 (0.77, 2.08)	351.01 (199.16, 516.9)	0.93 (0.45, 1.51)	150.13 (75.79, 237.87)	-2.91 (-3.04,-2.77)
Haiti	14.77 (9.1, 21.74)	425.19 (264.12, 619.23)	20.05 (10.68, 33.65)	286.29 (160.24, 454)	-1.2 (-1.27,-1.13)
Honduras	4.04 (2.73, 5.71)	179.62 (124.01, 253.53)	10.42 (6.67, 15.27)	177.02 (115.45, 257.25)	0.04 (-0.2,0.28)
Hungary	7.03 (0.48, 15.7)	48.96 (3.14, 110.56)	3.26 (0.3, 7.48)	16.96 (1.39, 40.05)	-4.2 (-4.46,-3.94)
Iceland	0.05 (0, 0.1)	15.74 (1.1, 33.28)	0.03 (0, 0.06)	4.34 (0.21, 10.52)	-4.85 (-5.12,-4.57)
India	1043.29 (731.56, 1401.71)	217.6 (154.37, 289.67)	1514.72 (993.43, 2082.52)	131.88 (87.48, 179.26)	-1.87 (-2.04,-1.7)
Indonesia	195.57 (94.8, 309.14)	183.35 (92.85, 284.73)	316.42 (141.28, 529.27)	151.63 (72.06, 244.62)	-0.4 (-0.59,-0.21)
Iran	49.5 (34.27, 66.17)	187.05 (129.81, 251.94)	60.72 (39.91, 82.4)	87.46 (57.78, 117.89)	-2.82 (-3.07,-2.57)
Iraq	12.74 (6.03, 20.81)	159.89 (79.25, 255.88)	24.71 (10.87, 41.57)	113.88 (55.77, 181.64)	-1.37 (-1.53,-1.21)
Ireland	1.32 (0.39, 2.34)	32.27 (9.22, 58.04)	0.66 (0.16, 1.29)	8.57 (1.98, 17.1)	-4.98 (-5.2,-4.75)
Israel	0.98 (0.11, 1.98)	20.15 (2.25, 41.11)	0.71 (0.07, 1.58)	5.82 (0.53, 13.28)	-4.87 (-5.07,-4.67)
Italy	30.93 (10.94, 52.8)	34.75 (11.84, 59.88)	16.86 (4.93, 31.79)	9.83 (2.52, 19.11)	-4.56 (-4.67,-4.46)
Jamaica	1.89 (1.05, 2.77)	107.77 (59.75, 158.13)	1.98 (0.96, 3.21)	66.08 (31.66, 107.54)	-1.69 (-2.03,-1.34)
Japan	30.48 (1.25, 73.3)	18.43 (0.81, 44.26)	19.12 (0.56, 52)	4.69 (0.09, 14.57)	-4.77 (-4.83,-4.71)
Jordan	1.34 (0.59, 2.15)	105.57 (49.16, 167.51)	2.28 (0.81, 4.08)	41.44 (16.91, 70)	-3.74 (-4.09,-3.39)
Kazakhstan	8.22 (1.09, 17.09)	65.68 (9.17, 135.41)	8.63 (1.15, 18.97)	53.77 (8.71, 113.98)	-1.21 (-1.77,-0.65)
Kenya	7.75 (3.51, 13.04)	95.97 (45.68, 156.13)	12.6 (4.27, 23.79)	63.09 (24.43, 111.78)	-1.39 (-1.7,-1.08)
Kiribati	0.06 (0.01, 0.14)	141.54 (20.71, 324.34)	0.08 (0.01, 0.2)	115.02 (22.69, 255.09)	-0.88 (-1,-0.76)
Kuwait	0.25 (0.09, 0.42)	35.65 (16.47, 57.32)	0.59 (0.18, 1.12)	25.79 (10.26, 44.16)	-0.37 (-1.12,0.4)
Kyrgyzstan	2.79 (0.62, 5.26)	91.8 (20.39, 172.34)	3.06 (0.81, 5.68)	66.74 (20.02, 120.2)	-1.64 (-2.29,-0.97)
Laos	3.91 (1.55, 6.63)	176.69 (72.92, 299.7)	5.84 (2.28, 10.16)	133.02 (56.85, 223.79)	-1.1 (-1.4,-0.79)
Latvia	0.81 (0, 2.61)	22.71 (0, 73.53)	0.53 (0, 1.64)	13.33 (0, 42.3)	-2.6 (-3.12,-2.08)
Lebanon	0.95 (0.45, 1.49)	44.63 (21.81, 68.79)	1.06 (0.42, 1.92)	20.55 (8.06, 37.01)	-2.44 (-2.55,-2.32)
Lesotho	1.61 (0.89, 2.47)	159.27 (87.97, 242.04)	2.32 (1.2, 3.65)	182.32 (98.32, 280.53)	0.97 (0.59,1.35)
Liberia	1.2 (0.52, 2.03)	106.42 (47.93, 177.26)	1.94 (0.85, 3.28)	92.56 (45.38, 148.7)	-0.52 (-0.69,-0.34)
Libya	1.3 (0.54, 2.17)	68.27 (30.69, 110.53)	1.62 (0.46, 3.33)	35.29 (11.24, 68.24)	-2.27 (-2.44,-2.11)
Lithuania	0.51 (0, 1.79)	11.42 (0, 40.11)	0.49 (0, 1.58)	8.6 (0, 28.3)	-1.09 (-1.57,-0.61)
Luxembourg	0.15 (0.01, 0.32)	27.91 (2.1, 59.79)	0.06 (0, 0.14)	5.66 (0.33, 13.81)	-5.76 (-6,-5.53)
Madagascar	10.26 (4.5, 17.03)	191.11 (90.71, 305.41)	14.75 (4.88, 27.83)	137.74 (56.02, 239.38)	-1.28 (-1.49,-1.07)
Malawi	5.69 (2.98, 9.06)	147.18 (81.57, 225.99)	7.25 (3.48, 11.84)	104.68 (54.42, 162.8)	-1.43 (-1.78,-1.08)
Malaysia	7.02 (0.8, 14.51)	70.86 (9.03, 143.62)	8.72 (0.9, 19.42)	33.41 (4.04, 72.54)	-2.46 (-2.55,-2.36)
Maldives	0.11 (0.04, 0.2)	116.8 (45.42, 196.04)	0.11 (0.03, 0.2)	36.43 (13.81, 63.66)	-4.58 (-4.82,-4.33)
Mali	6.35 (3.31, 9.89)	146.84 (78.43, 227.3)	10.88 (5.78, 17.01)	128.65 (72.99, 195.63)	-0.48 (-0.55,-0.42)
Malta	0.39 (0.26, 0.54)	92.04 (60.65, 126.11)	0.3 (0.19, 0.42)	31.18 (19.84, 44.42)	-3.81 (-3.94,-3.67)
Marshall Islands	0.02 (0, 0.04)	98 (19.72, 216.68)	0.02 (0, 0.05)	56.7 (6.6, 142.22)	-1.71 (-1.83,-1.59)
Mauritania	0.86 (0.23, 1.59)	83.82 (23.6, 151.34)	0.85 (0.22, 1.69)	42.59 (12.37, 81.11)	-2.17 (-2.25,-2.09)
Mauritius	0.48 (0.04, 1.06)	62.27 (6.1, 135.44)	0.34 (0.03, 0.82)	19.47 (1.68, 46.76)	-4.87 (-5.38,-4.37)
Mexico	30.4 (18.8, 42.8)	69.18 (43.77, 95.5)	40.22 (22.4, 60.47)	34.92 (19.77, 52.1)	-2.59 (-2.7,-2.48)
Micronesia	0.06 (0.02, 0.13)	123.95 (35.61, 255.07)	0.05 (0.01, 0.12)	68.48 (13.79, 160.74)	-2.12 (-2.17,-2.07)
Moldova	1.83 (0, 4.53)	41.15 (0.05, 101.63)	1.94 (0.22, 4.21)	33.43 (3.67, 73.35)	-1.02 (-1.6,-0.45)
Monaco	0.02 (0, 0.03)	20.55 (2.08, 43.75)	0.01 (0, 0.02)	7.57 (0.68, 17.83)	-3.6 (-3.78,-3.42)
Mongolia	1.78 (0.64, 3.28)	165.32 (61.1, 297.96)	3.39 (0.88, 6.83)	145.71 (48.15, 270.98)	-0.49 (-1.18,0.2)
Montenegro	0.24 (0, 0.64)	39.38 (0.01, 104.49)	0.39 (0, 0.97)	40.21 (0.59, 99.64)	0.04 (-0.41,0.49)
Morocco	17.63 (8.86, 27.62)	128.08 (66.3, 199.5)	24.88 (11.27, 41.54)	85.96 (41.67, 138.88)	-1.46 (-1.56,-1.36)
Mozambique	15.02 (9, 22.67)	243.3 (146.36, 361.37)	25.94 (14.35, 39.68)	237.09 (139.04, 354.86)	0.4 (0.15,0.64)
Myanmar	62.24 (24.94, 108.92)	247.35 (103.14, 420.59)	66.58 (27.26, 115.04)	144.88 (63.05, 244.74)	-2.06 (-2.31,-1.82)
Namibia	0.86 (0.37, 1.43)	117.03 (51.08, 194.36)	1.05 (0.4, 1.87)	77.68 (30.97, 136.18)	-1.66 (-2.05,-1.27)
Nauru	<0.01 (-)	30.56 (1.14, 114.21)	<0.01 (-)	22.56 (0.38, 92.4)	-0.95 (-1.37,-0.53)
Nepal	16.78 (9.9, 25.62)	168.04 (99.43, 255.77)	26.58 (16.24, 38.4)	120.68 (75.24, 172.55)	-1.17 (-1.34,-0.99)
Netherlands	3.87 (0.5, 7.82)	19.27 (2.4, 39.39)	2.51 (0.26, 5.5)	6.9 (0.67, 15.71)	-4.19 (-4.6,-3.77)
New Zealand	1.14 (0.37, 2.01)	29.76 (9.71, 52.61)	0.87 (0.26, 1.6)	10.83 (3.22, 20.5)	-3.82 (-3.98,-3.66)
Nicaragua	1.79 (1.17, 2.46)	118.86 (79.27, 161.07)	2.13 (1.23, 3.2)	53.85 (32.39, 80.41)	-3.17 (-3.49,-2.85)
Niger	5.35 (3.02, 8.55)	172.58 (99.03, 273.36)	13.18 (7.49, 20.58)	166.09 (100.66, 252.48)	-0.16 (-0.25,-0.07)
Nigeria	41.81 (16.43, 73.3)	92.01 (36.44, 160.15)	49.08 (18.96, 86.75)	57.78 (23.79, 99.78)	-1.85 (-2.11,-1.59)
Niue	<0.01 (-)	11.76 (1.43, 48.29)	<0.01 (-)	5.65 (0.6, 28.85)	-2.76 (-2.93,-2.6)
North Korea	21.77 (6.4, 40.3)	130 (39.31, 238.44)	45.34 (17.84, 77.29)	139.86 (55.97, 237.64)	0.32 (0.05,0.59)
North Macedonia	1.69 (0.24, 3.35)	94.36 (14.19, 185.12)	2.52 (0.54, 4.93)	84.18 (18.98, 164.8)	-0.68 (-1.05,-0.32)
Northern Mariana Islands	0 (0, 0.01)	9.26 (0.06, 46.67)	0 (0, 0.01)	3.58 (0, 21.9)	-3.37 (-3.58,-3.16)
Norway	1.45 (0.27, 2.94)	20.69 (3.62, 42.94)	0.7 (0.11, 1.53)	6.77 (1.01, 15.14)	-4.08 (-4.31,-3.85)
Oman	0.9 (0.41, 1.51)	129.21 (64.45, 206.86)	0.74 (0.26, 1.36)	57.66 (25.62, 93.96)	-2.38 (-2.65,-2.12)
Pakistan	93.92 (52.06, 143.74)	160.48 (89.78, 243.92)	164.06 (90.32, 247.16)	147.2 (85.21, 217.74)	-0.64 (-1.05,-0.23)
Palau	0 (0, 0.01)	10.79 (0.15, 51.24)	0 (0, 0.01)	5.56 (0.05, 33.16)	-2.29 (-2.39,-2.2)
Palestine	1.3 (0.71, 1.98)	159.67 (87.73, 241.49)	1.6 (0.78, 2.6)	83.3 (43.53, 130.17)	-2.28 (-2.43,-2.13)
Panama	1.15 (0.66, 1.66)	76.59 (44.67, 108.99)	1.44 (0.73, 2.29)	34.6 (17.73, 55.04)	-2.9 (-3.07,-2.73)
Papua New Guinea	0.66 (0, 2.14)	35.74 (0.25, 105.62)	1.46 (0.02, 4.98)	33.45 (1.23, 98.1)	-0.13 (-0.3,0.05)
Paraguay	2.13 (1.05, 3.38)	93.73 (47.54, 146.33)	2.61 (1.13, 4.66)	47.84 (21.45, 83.45)	-2.52 (-2.75,-2.29)
Peru	7 (2.79, 11.68)	53.96 (22.73, 87.59)	6.47 (2.46, 12.01)	19.86 (7.71, 36.49)	-3.58 (-3.84,-3.31)
Philippines	11.42 (4.04, 21.29)	35.83 (12.48, 67.05)	49.12 (18.12, 96.77)	59.6 (22.9, 114.84)	2.47 (1.74,3.19)
Poland	20.76 (5.23, 39.71)	48.06 (11.9, 92.43)	16.12 (4.27, 30.83)	23.02 (5.71, 44.64)	-2.97 (-3.39,-2.55)
Portugal	20.99 (12.44, 30.53)	152.11 (88.25, 222.51)	8.67 (4.65, 13.41)	32.84 (17.02, 51.07)	-5.94 (-6.21,-5.66)
Puerto Rico	0.51 (0.05, 1.09)	14.29 (1.52, 30.48)	0.41 (0.03, 0.95)	5.43 (0.3, 13.65)	-3.88 (-4.27,-3.48)
Qatar	0.05 (0, 0.11)	30.94 (4.04, 63.61)	0.12 (0.01, 0.32)	16.2 (3.34, 33.28)	-2.3 (-2.64,-1.96)
Romania	23.83 (5.89, 43.37)	86.46 (21.09, 157.64)	20.13 (5.91, 38.23)	53.02 (14.84, 101.92)	-2.47 (-2.98,-1.96)
Russia	45.38 (0.05, 143.91)	25.44 (0.03, 80.57)	46.51 (0.37, 136.71)	19.97 (0.16, 59.91)	-1.56 (-2.4,-0.72)
Rwanda	6.36 (2.89, 10.76)	212.72 (102.51, 349.12)	4.46 (1.66, 8.08)	80.65 (33.53, 139.33)	-4.25 (-4.61,-3.89)
Saint Kitts and Nevis	0.06 (0.02, 0.1)	161.63 (62.36, 274.01)	0.03 (0.01, 0.06)	53.62 (15.92, 99.33)	-4.19 (-4.39,-3.98)
Saint Lucia	0.13 (0.07, 0.19)	145.1 (79.36, 214.73)	0.11 (0.05, 0.19)	52.82 (22.68, 87.64)	-3.88 (-4.17,-3.59)
Saint Vincent and the Grenadines	0.11 (0.07, 0.15)	153.79 (99.87, 209.36)	0.11 (0.06, 0.17)	86.23 (49.47, 126.95)	-2.18 (-2.33,-2.03)
Samoa	0.03 (0, 0.09)	31.87 (0.28, 96.73)	0.03 (0, 0.1)	20.15 (0.13, 66.74)	-1.58 (-1.63,-1.52)
San Marino	0.01 (0, 0.01)	15.61 (2.18, 31.41)	0.01 (0, 0.01)	7.91 (0.99, 19.25)	-2.38 (-2.49,-2.28)
Sao Tome and Principe	0.05 (0.02, 0.09)	81.42 (30.14, 142.97)	0.08 (0.02, 0.15)	74.6 (26.47, 133.96)	-0.41 (-0.72,-0.1)
Saudi Arabia	10.05 (5.26, 15.59)	158.97 (88.41, 241.13)	14.07 (5.33, 24.6)	82.91 (40.04, 132.48)	-2.11 (-2.4,-1.83)
Senegal	2.86 (1.05, 5)	86.68 (34.34, 147.34)	4.55 (1.64, 8.4)	63.33 (24.98, 112.05)	-0.95 (-1.11,-0.79)
Serbia	9.36 (2.04, 18.29)	85.18 (17.73, 166.81)	8.98 (2.58, 17.18)	56.79 (15.87, 109.89)	-1.9 (-2.37,-1.42)
Seychelles	0.02 (0, 0.05)	42.37 (1.16, 97.03)	0.02 (0, 0.05)	18.99 (0.54, 48.15)	-2.74 (-2.87,-2.6)
Sierra Leone	2.12 (0.86, 3.65)	107.87 (45.27, 181.54)	3.76 (1.57, 6.61)	103.47 (47.05, 173.44)	0.13 (-0.1,0.37)
Singapore	1.13 (0.29, 2.04)	51.14 (14.24, 91.3)	0.74 (0.14, 1.52)	9.75 (1.93, 19.69)	-5.98 (-6.14,-5.83)
Slovakia	2.24 (0.11, 5.03)	37.9 (1.85, 85.12)	1.58 (0.11, 3.63)	16.98 (1.2, 39.6)	-2.8 (-3.08,-2.52)
Slovenia	0.69 (0.02, 1.68)	28.34 (0.74, 69.7)	0.38 (0.02, 0.91)	8.11 (0.33, 20.28)	-4.75 (-4.95,-4.54)
Solomon Islands	0.25 (0.05, 0.54)	177.69 (45.14, 366.51)	0.5 (0.09, 1.11)	160.66 (39.07, 330.71)	-0.28 (-0.35,-0.2)
Somalia	8.17 (4.37, 12.65)	291.68 (166.69, 442.04)	14.14 (7.33, 22.59)	209.74 (114.33, 326.36)	-1.13 (-1.18,-1.09)
South Africa	9.92 (2.47, 19.39)	44.53 (11.91, 85.08)	15.21 (4.23, 29.02)	35.31 (10.56, 65.98)	-0.8 (-1.47,-0.13)
South Korea	33.13 (10.02, 59.46)	114.39 (37.27, 198.98)	13.66 (3.07, 27.55)	15.53 (3.54, 31.33)	-7.35 (-7.61,-7.09)
South Sudan	3.53 (1.76, 5.87)	146.93 (76.12, 239.4)	3.32 (1.46, 5.72)	92.91 (44.94, 154.98)	-1.66 (-1.73,-1.59)
Spain	23.04 (9.53, 37.54)	42.94 (17.35, 71.01)	13.46 (5.25, 22.82)	12.47 (4.55, 21.76)	-4.47 (-4.66,-4.27)
Sri Lanka	2.69 (0, 6.89)	26.06 (0.15, 64.94)	3.78 (0.08, 9.89)	15.49 (0.45, 40.12)	-1.51 (-1.9,-1.12)
Sudan	36.79 (23.62, 54.15)	375.79 (243.65, 547.55)	42.21 (25.51, 65.32)	230.73 (144.66, 348.1)	-1.79 (-1.94,-1.63)
Suriname	0.33 (0.17, 0.5)	123.2 (64.41, 185.94)	0.47 (0.2, 0.79)	78.93 (34.94, 131.36)	-1.93 (-2.47,-1.39)
Sweden	1.25 (0.02, 3.54)	8.33 (0.09, 23.78)	0.83 (0.01, 2.4)	3.6 (0.03, 10.98)	-3.27 (-3.55,-2.99)
Switzerland	1.43 (0.06, 3.18)	13.33 (0.54, 30.05)	0.85 (0.07, 1.95)	4.37 (0.28, 10.12)	-4.07 (-4.17,-3.98)
Syria	10.95 (6.3, 16.33)	193.47 (113.97, 284.74)	11.91 (6.5, 18.63)	102.23 (57.33, 157.04)	-2.8 (-3.07,-2.53)
Taiwan (Province of China)	12.89 (4.25, 22.33)	78.97 (26.23, 135.82)	8.16 (2.13, 15.67)	20.65 (5.22, 40.31)	-4.98 (-5.18,-4.79)
Tajikistan	4.48 (2.56, 6.63)	158.86 (91.26, 234.06)	8.06 (4.23, 12.58)	183.97 (104.61, 275.36)	0.62 (0.23,1)
Tanzania	14.08 (6.54, 22.95)	125.36 (61.15, 198.77)	18.39 (7.18, 32.21)	80.14 (34.3, 134.73)	-1.61 (-1.71,-1.51)
Thailand	11.48 (0, 28.76)	29.99 (0, 74.84)	13.46 (0.14, 37.38)	13.13 (0.15, 36.69)	-3.35 (-3.6,-3.09)
Timor-Leste	0.37 (0.13, 0.65)	116.23 (44.44, 199.3)	1.08 (0.44, 1.84)	135.39 (57.4, 228.48)	0.59 (0.48,0.69)
Togo	1.21 (0.38, 2.16)	89.57 (31.21, 155.96)	2.79 (0.89, 5.23)	76.23 (28.79, 133.95)	-0.5 (-0.73,-0.27)
Tokelau	<0.01 (-)	46.65 (11.74, 114.19)	<0.01 (-)	22.65 (4.61, 61.49)	-2.5 (-2.72,-2.28)
Tonga	0.01 (0, 0.03)	17.71 (0.35, 50.65)	0.01 (0, 0.03)	10.28 (0.04, 34.59)	-1.88 (-2.05,-1.71)
Trinidad and Tobago	0.26 (0.01, 0.65)	31.66 (1.31, 77.35)	0.2 (0, 0.6)	11.14 (0.25, 32.25)	-4.16 (-4.43,-3.89)
Tunisia	5.03 (2.86, 7.51)	102.3 (59.24, 151.74)	7.28 (3.5, 11.94)	60.6 (29.74, 97.85)	-1.98 (-2.19,-1.76)
Turkey	14.45 (4.22, 26.42)	40.79 (12.88, 75.22)	19.15 (4.4, 38.77)	22.68 (5.49, 45.3)	-1.42 (-1.77,-1.06)
Turkmenistan	1.29 (0.18, 2.66)	66.1 (9.73, 133.59)	2.6 (0.33, 5.88)	67.24 (10.9, 144.03)	0.26 (-0.24,0.77)
Tuvalu	0 (0, 0.01)	48.4 (2.43, 140.08)	0 (0, 0.01)	25.48 (0.82, 81.86)	-2.23 (-2.28,-2.18)
Uganda	8.47 (4.13, 13.49)	129.48 (66.87, 202.49)	12.17 (5.51, 20.97)	90.33 (44.76, 145.19)	-1.78 (-2.2,-1.36)
UK	17.86 (2.88, 37.52)	19.48 (2.98, 41.56)	7.79 (1.03, 17.98)	5.68 (0.69, 13.71)	-4.61 (-4.82,-4.4)
Ukraine	15.65 (0, 48.13)	21.98 (0, 67.94)	12.06 (0.01, 39.38)	15.93 (0.02, 53.27)	-1.9 (-2.31,-1.48)
United Arab Emirates	0.49 (0.1, 1.04)	100.79 (33.97, 185.05)	0.95 (0.03, 2.86)	32.39 (5.88, 69.53)	-4.08 (-4.63,-3.53)
Uruguay	2.07 (0.56, 3.64)	56.34 (15.24, 99.29)	1.63 (0.59, 2.76)	30.62 (10.56, 52.31)	-2.54 (-2.97,-2.11)
USA	80.91 (28.48, 143.45)	25.46 (8.71, 45.47)	60.71 (12.16, 126.22)	10.43 (1.89, 22.37)	-3.22 (-3.36,-3.08)
Uzbekistan	9.45 (2.55, 17.3)	83.05 (23.41, 149.77)	16.43 (3.44, 33.37)	92.23 (27.43, 172.14)	-0.12 (-0.92,0.69)
Vanuatu	0.05 (0, 0.13)	75.17 (9.57, 180.87)	0.1 (0.01, 0.28)	60.7 (5.9, 156.6)	-0.96 (-1.08,-0.84)
Venezuela	7.52 (3.58, 11.91)	72.97 (37.3, 113.59)	14.7 (7.02, 24.35)	50.55 (24.55, 82.42)	-1.67 (-1.85,-1.5)
Vietnam	47.84 (15.11, 86.45)	117.72 (38.01, 211.48)	89.74 (29, 163.98)	96.7 (33, 174.61)	-0.36 (-0.64,-0.07)
Virgin Islands US	0.02 (0, 0.04)	24.36 (2.84, 50.97)	0.02 (0, 0.06)	13 (0.83, 31.59)	-1.89 (-2.08,-1.7)
Yemen	21.97 (13.89, 32.21)	416.63 (262.34, 601.62)	40.08 (25.92, 57.75)	301.92 (197.4, 425.53)	-1.37 (-1.49,-1.25)
Zambia	3.28 (1.4, 5.66)	117.18 (53.46, 193.28)	6.09 (1.97, 11.71)	100.09 (37.51, 180.19)	-0.74 (-1,-0.48)
Zimbabwe	3.87 (2.16, 5.88)	92.95 (51.96, 141.07)	6.54 (3.25, 10.57)	95.51 (50.52, 151.6)	0.39 (0.06,0.71)
DALYs, disability-Adjusted Life Years; ASDR, age-standardized DALYs rate; No., number; UI, uncertainty interval; EAPC, estimated annual percentage change; CI, confidential interval.
